# Supplementary material for: Application of propensity score matching in prognostic analysis of portal hypertension in hepatocellular carcinoma patients
Source: Front Oncol. 2026 Jan 12;15:1644629. doi: 10.3389/fonc.2025.1644629 (PMC12832559; doi:10.3389/fonc.2025.1644629)
Supplement: Supplementary Table 1 — Clavien-Dindo grade (59). [file Table1.xlsx]

## Sheet: Sheet1
Grade	Clinical Description
I	Any deviation from normal postoperative recovery not requiring pharmacological/surgical interventions<br>*Permitted therapies: Antiemetics, antipyretics, analgesics, diuretics, electrolytes, physiotherapy<br>*Includes bedside-managed wound infections
II	Complications requiring pharmacological treatment beyond Grade I allowances<br>*Therapeutic additions: Blood transfusion, total parenteral nutrition (TPN)
III	Complications necessitating procedural intervention
IIIa	Intervention performed without general anesthesia
IIIb	Intervention requiring general anesthesia
IV	Life-threatening complications requiring advanced care management
IVa	Single organ dysfunction (including dialysis-dependent renal failure)
IVb	Multiorgan dysfunction syndrome
V	Procedure-related mortality
IC = intermediate care; ICU = intensive care unit
