# Supplementary material for: Application of propensity score matching in prognostic analysis of portal hypertension in hepatocellular carcinoma patients
Source: Front Oncol. 2026 Jan 12;15:1644629. doi: 10.3389/fonc.2025.1644629 (PMC12832559; doi:10.3389/fonc.2025.1644629)
Supplement: Supplementary Table 2 — Long - Term Prognosis Comparison. [file Table2.xlsx]

## Sheet: Sheet1
	PSM Stage	Group	1 - year (%)	3 - year (%)	5 - year (%)	P - value
OS	Before	PHT Group	75.1	45.5	37.8	0.75
		Non - PHT Group	78.3	55.1	40
OS	After	PHT Group	75.6	58.1	42.4	0.52
		Non - PHT Group	77.8	46.4	36.3
RFS	Before	PHT Group	76.3	52.5	46.7	0.37
		Non - PHT Group	73	54.2	41.2
RFS	After	PHT Group	63.6	44.7	24.4	0.12
		Non - PHT Group	76.6	48.6	44.6
