# Supplementary material for: Application of propensity score matching in prognostic analysis of portal hypertension in hepatocellular carcinoma patients
Source: Front Oncol. 2026 Jan 12;15:1644629. doi: 10.3389/fonc.2025.1644629 (PMC12832559; doi:10.3389/fonc.2025.1644629)
Supplement: Supplementary Table 3 — Subgroup Analysis of Long - Term Prognosis. [file Table3.xlsx]

## Sheet: Sheet1
Surgical Type	PSM Stage	Indicator	1 - year Survival Rate (PHT VS Non-PHT)	3 - year Survival Rate (PHT VS Non-PHT)	5 - year Survival Rate (PHT VS Non-PHT)	P - value
Anatomical hepatectomy	Before	OS	82.6% vs 75.8%	53.8% vs 53.9%	48.9% vs 39%	0.55
		RFS	74.8% vs 72.8%	41.1% vs 53.5%	28.2% vs 40.7%	0.43
	After	OS	69.6% vs 87%	61.4% vs 51.2%	40.2% vs 45.5%	0.72
		RFS	43.8% vs 72.3%	23.3% vs 31.3%	NA vs 61.4%	0.98
Non - anatomical hepatectomy	Before	OS	69.4% vs 80.7%	38.9% vs 56.4%	29.8% vs 41%	0.25
		RFS	77.8% vs 73.3%	62.8% vs 55%	62.8% vs 41.7%	0.25
	After	OS	83.3% vs 71.1%	54.1% vs 43%	43.3% vs 29.6%	0.57
		RFS	66.8% vs 80.3%	45.9% vs 67%	26.2% vs 67%	0.035
Extensive hepatectomy	Before	OS	100% vs 67.4%	77.8% vs 47.5%	77.8% vs 34.8%	0.28
		RFS	70.7% vs 65%	56.6% vs 50.5%	42.4% vs 42.8%	0.75
	After	OS	70% vs 100%	70% vs 71.4%	42% vs 71.4%	0.83
		RFS	60% vs 62.5%	48% vs 46.9%	NA vs 60%	0.61
Non - extensive hepatectomy	Before	OS	71.5% vs 81.1%	40.7% vs 57.1%	32% vs 41.4%	0.31
		RFS	77.5% vs 75.1%	51.8% vs 55.2%	48.1% vs 41.1%	0.43
	After	OS	77.3% vs 74.4%	55.6% vs 42.3%	43.1% vs 29.9%	0.54
		RFS	64.6% vs 79.7%	40.3% vs 49%	18.3% vs 49%	0.034
