# Supplementary material for: Application of propensity score matching in prognostic analysis of portal hypertension in hepatocellular carcinoma patients
Source: Front Oncol. 2026 Jan 12;15:1644629. doi: 10.3389/fonc.2025.1644629 (PMC12832559; doi:10.3389/fonc.2025.1644629)
Supplement: Supplementary Table 4 — Long - Term Prognosis of patients undergoing splenic modulation surgery. [file Table4.xlsx]

## Sheet: Sheet1
Group	OS (1 - year)	OS (3 - year)	OS (5 - year)	RFS (1 - year)	RFS (3 - year)	RFS (5 - year)
Splenectomy Group	0.9	0.675	0.67	1	0.778	0.778
Splenic artery ligation Group	0.875	0.875	0.875	0.857	0.857	0.714
None - action Group	0.709	0.369	0.273	0.703	0.396	0.352
