# Supplementary material for: Application of propensity score matching in prognostic analysis of portal hypertension in hepatocellular carcinoma patients
Source: Front Oncol. 2026 Jan 12;15:1644629. doi: 10.3389/fonc.2025.1644629 (PMC12832559; doi:10.3389/fonc.2025.1644629)
Supplement: Supplementary Table 5 — Baseline characteristics sheet of patients undergoing splenic modulation surgery. [file Table5.xlsx]

## Sheet: Sheet1
Characteristic	Combined splenic artery ligation (N=9)	Combined splenic modulation (N=11)	Hepatectomy (N=68)	P Value
Gender				0.052
Female	0 (0.00%)	5 (45.5%)	15 (22.1%)
Male	9 (100%)	6 (54.5%)	53 (77.9%)
Age, years	48.3±10.8	49.3±9.87	52.3±10.3	0.419
BMI, kg/m2	25.0±2.34	21.8±2.15	23.2±4.06	0.196
Diabetes				1
No	9 (100%)	11 (100%)	64 (94.1%)
Yes	0 (0.00%)	0 (0.00%)	4 (5.88%)
NLR	2.40 [1.77;2.49]	2.24 [1.58;2.93]	2.03 [1.55;2.84]	0.996
Plt, 109/L	62.1 [54.2;105]	54.3 [28.2;71.0]	122 [81.9;204]	<0.001
Tbil, μmol/L	16.0 [9.60;20.7]	12.8 [10.1;15.3]	15.4 [11.4;19.5]	0.461
Alb, g/L	37.6 [36.3;40.1]	37.9 [35.3;38.8]	37.7 [34.8;40.2]	0.906
Ascites				0.602
No	5 (55.6%)	8 (72.7%)	49 (72.1%)
Yes	4 (44.4%)	3 (27.3%)	19 (27.9%)
AST, U/L	61.0 [46.0;93.0]	34.0 [24.5;37.0]	40.5 [31.8;52.5]	0.015
ALT, U/L	56.0 [43.0;65.0]	26.0 [13.0;31.0]	32.5 [24.8;53.8]	0.001
AST/ALT	0.90 [0.80;1.40]	1.40 [1.20;1.80]	1.20 [0.98;1.40]	0.02
APRI Score				0.336
≤2	7 (77.8%)	7 (63.6%)	56 (82.4%)
>2	2 (22.2%)	4 (36.4%)	12 (17.6%)
INR	1.02 [0.98;1.06]	1.07 [1.04;1.15]	1.01 [0.94;1.08]	0.248
Child - Pugh Score				0.12
Class A	5 (55.6%)	5 (45.5%)	50 (73.5%)
Class B	4 (44.4%)	6 (54.5%)	18 (26.5%)
FIB - 4 Score				0.194
Grade 1: <1.45	3 (33.3%)	0 (0.00%)	22 (32.4%)
Grade 2: 1.45 - 3.25	3 (33.3%)	6 (54.5%)	25 (36.8%)
Grade 3: >3.25	3 (33.3%)	5 (45.5%)	21 (30.9%)
Hepatitis B				0.656
No	2 (22.2%)	1 (9.09%)	15 (22.1%)
Yes	7 (77.8%)	10 (90.9%)	53 (77.9%)
Hepatitis C				1
No	9 (100%)	11 (100%)	65 (95.6%)
Yes	0 (0.00%)	0 (0.00%)	3 (4.41%)
HBV - DNA	1000 [500;501400]	500 [500;4300]	892 [500;302250]	0.432
AFP, ng/mL				0.823
<400	6 (66.7%)	9 (81.8%)	52 (76.5%)
≥400	3 (33.3%)	2 (18.2%)	16 (23.5%)
Abnormal Prothrombin, ng/mL	61.0 [40.0;1232]	224 [45.5;3016]	174 [32.7;676]	0.743
Liver Fluke Enzyme Marker				0.054
Negative	4 (44.4%)	9 (81.8%)	49 (72.1%)
Weakly Positive	0 (0.00%)	0 (0.00%)	9 (13.2%)
Positive	5 (55.6%)	2 (18.2%)	10 (14.7%)
SV, mm3	553590 [378446;655981]	690437 [609415;889604]	256699 [173788;447182]	<0.001
LV, mm3	1236960 [1137050;1302000]	1042180 [883359;1214820]	1223510 [1018122;1414688]	0.085
Liver Tumor Volume, mm3	17507 [9440;77174]	8902 [6978;21633]	34118 [15972;125366]	0.014
Non - tumor Liver Volume, mm3	1206530 [1109620;1238658]	1004538 [865891;1200918]	1094032 [953668;1221873]	0.268
Liver Tumor Volume Percentage, %	1.42 [0.84;6.69]	0.99 [0.70;1.74]	3.29 [1.31;11.1]	0.016
Non - tumor Liver Volume Percentage, %	98.6 [93.3;99.2]	99.0 [98.3;99.3]	96.7 [88.9;98.7]	0.016
PVD, mm	18.1 [17.1;18.6]	17.1 [16.7;18.2]	16.0 [14.7;17.3]	0.014
SVD, mm	12.5 [11.8;13.6]	14.1 [12.2;15.5]	11.1 [10.3;12.0]	<0.001
Invasion of Segment 1				0.05
No	8 (88.9%)	10 (90.9%)	68 (100%)
Yes	1 (11.1%)	1 (9.09%)	0 (0.00%)
Invasion of Segment 2				1
No	9 (100%)	10 (90.9%)	63 (92.6%)
Yes	0 (0.00%)	1 (9.09%)	5 (7.35%)
Invasion of Segment 3				1
No	9 (100%)	10 (90.9%)	62 (91.2%)
Yes	0 (0.00%)	1 (9.09%)	6 (8.82%)
Invasion of Segment 4				0.437
No	9 (100%)	9 (81.8%)	54 (79.4%)
Yes	0 (0.00%)	2 (18.2%)	14 (20.6%)
Invasion of Segment 5				0.772
No	6 (66.7%)	9 (81.8%)	49 (72.1%)
Yes	3 (33.3%)	2 (18.2%)	19 (27.9%)
Invasion of Segment 6				0.745
No	5 (55.6%)	8 (72.7%)	42 (61.8%)
Yes	4 (44.4%)	3 (27.3%)	26 (38.2%)
Invasion of Segment 7				1
No	6 (66.7%)	8 (72.7%)	47 (69.1%)
Yes	3 (33.3%)	3 (27.3%)	21 (30.9%)
Invasion of Segment 8				0.441
No	4 (44.4%)	8 (72.7%)	43 (63.2%)
Yes	5 (55.6%)	3 (27.3%)	25 (36.8%)
Number of Invaded Liver Segments				0.23
1	6 (66.7%)	6 (54.5%)	33 (48.5%)
2	1 (11.1%)	5 (45.5%)	25 (36.8%)
3	0 (0.00%)	0 (0.00%)	7 (10.3%)
4	2 (22.2%)	0 (0.00%)	3 (4.41%)
5				0.848
6	8 (88.9%)	9 (81.8%)	60 (88.2%)
Number of Tumors	1 (11.1%)	2 (18.2%)	8 (11.8%)
Single	4.00 [3.00;4.50]	3.00 [2.75;4.00]	4.50 [3.50;6.62]	0.086
Multiple				0.256
Maximum Tumor Diameter, cm	6 (66.7%)	8 (72.7%)	39 (57.4%)
CNLC Stage	1 (11.1%)	3 (27.3%)	22 (32.4%)
Ia	0 (0.00%)	0 (0.00%)	5 (7.35%)
Ib	0 (0.00%)	0 (0.00%)	1 (1.47%)
IIa	2 (22.2%)	0 (0.00%)	1 (1.47%)
IIb				0.082
IIIa	7 (77.8%)	11 (100%)	60 (88.2%)
IIIb	0 (0.00%)	0 (0.00%)	7 (10.3%)
BCLC Stage	2 (22.2%)	0 (0.00%)	1 (1.47%)
A				0.35
B	3 (33.3%)	7 (63.6%)	39 (57.4%)
C	6 (66.7%)	4 (36.4%)	29 (42.6%)
Anatomical hepatectomy				0.633
No	7 (77.8%)	10 (90.9%)	60 (88.2%)
Yes	2 (22.2%)	1 (9.09%)	8 (11.8%)
Extent of hepatectomy	330 [240;375]	252 [192;304]	183 [122;300]	0.025
Non-extensive: <3 Liver Segments	600 [400;800]	300 [200;750]	500 [238;900]	0.319
Extensive: ≥3 Liver Segments	2.25 [1.50;4.12]	3.50 [2.25;4.75]	3.50 [2.00;6.00]	0.499
	500 [400;600]	600 [450;600]	600 [400;600]	0.584
				0.731
	5 (55.6%)	8 (72.7%)	46 (67.6%)
	4 (44.4%)	3 (27.3%)	22 (32.4%)
	22.6 [13.7;34.3]	22.1 [14.7;25.6]	24.6 [14.5;33.8]	0.703
	19.0 [18.0;23.0]	12.0 [9.50;16.0]	11.0 [9.00;16.0]	0.031
				0.586
	8 (88.9%)	8 (72.7%)	58 (85.3%)
	1 (11.1%)	3 (27.3%)	10 (14.7%)
	30.0 [28.0;31.0]	32.5 [30.5;34.2]	27.2 [25.8;30.2]	0.01
